# Supplementary material for: Bmp Signaling Regulates Hand1 in a Dose-Dependent Manner during Heart Development
Source: Int J Mol Sci. 2021 Sep 11;22(18):9835. doi: 10.3390/ijms22189835 (PMC8465227; doi:10.3390/ijms22189835)
Supplement: Supplementary file 1 [file ijms-22-09835-s001.zip]

Archive with 1 entries (1 files):
- ijms-1344577-supplementary.pdf
